# Supplementary material for: Environmentally Relevant Antibiotic Concentrations Exert Stronger Selection Pressure on River Biofilm Resistomes than AMR-Reservoir Effluents
Source: Antibiotics (Basel). 2024 Jun 10;13(6):539. doi: 10.3390/antibiotics13060539 (PMC11200958; doi:10.3390/antibiotics13060539)
Supplement: Supplementary file 1 [file antibiotics-13-00539-s001.zip]

Archive with 3 entries (3 files):
- antibiotics-2978303-Supplementary File S1. Supp. Figures.pdf
- antibiotics-2978303-Supplementary File S2. Supp. Material&Methods.pdf
- antibiotics-2978303-Supplemetary File S3-Supp. Tables.xlsx
