# Supplementary material for: Environmentally Relevant Antibiotic Concentrations Exert Stronger Selection Pressure on River Biofilm Resistomes than AMR-Reservoir Effluents
Source: Antibiotics (Basel). 2024 Jun 10;13(6):539. doi: 10.3390/antibiotics13060539 (PMC11200958; doi:10.3390/antibiotics13060539)
Supplement: Supplementary file 1 [file antibiotics-13-00539-s001.zip › antibiotics-2978303-Supplemetary File S3-Supp. Tables.xlsx]

## Sheet: TS1. AlphaDiver
Table S3. α diversity indices of bacterial microbiomes across biofilm communities through different sub-MIC antibiotic and AMR-reservoir inocula (M and W) treatments. Shown are mean values with biological replicates (n=3).
Genus level
Treatment	Richness		Shannon		Simpson		Inverse Simpson
	Mean	SD	Mean	SD	Mean	SD	Mean	SD
CC	44.3333	1.1547	2.56391	0.0108819	0.812998	0.0101526	5.3584	0.300329
CM	42.6667	8.73689	2.62153	0.377601	0.837668	0.0660224	7.03725	3.30544
CW	36.3333	5.50757	2.28435	0.175557	0.755838	0.067582	4.33671	1.31903
S1	19	15.8745	0.980814	0.860159	0.419277	0.371075	2.20961	1.19749
S1M	28	1.73205	1.84904	0.0858607	0.71655	0.0389533	3.57514	0.51609
S1W	23.6667	3.78594	1.69017	0.196706	0.669257	0.0884868	3.15951	0.767293
S2	27.5	7.77817	2.26386	0.300107	0.834466	0.0693534	6.62225	2.7745
S2M	92.3333	19.5021	2.57513	0.111552	0.866235	0.00530917	7.48374	0.299764
S2W	24.3333	1.1547	2.40906	0.169263	0.865088	0.0403512	7.84699	2.20707
Species level
Treatment	Richness		Shannon		Simpson		Inverse Simpson
	Mean	SD	Mean	SD	Mean	SD	Mean	SD
CC	41.3333	1.1547	3.07385	0.00642342	0.915367	0.0041735	11.8355	0.600747
CM	31.6667	8.73689	2.94646	0.386694	0.918649	0.0453183	14.6042	6.25683
CW	27.6667	4.04145	2.76517	0.109377	0.887131	0.033719	9.54586	3.44468
S1	22.3333	6.50641	1.10949	0.181982	0.532521	0.0579223	2.16281	0.286813
S1M	26.6667	2.3094	1.7098	0.155981	0.675206	0.0509356	3.13287	0.517951
S1W	27.3333	4.16333	1.44135	0.249283	0.549606	0.0858051	2.28204	0.486491
S2	28	7.07107	2.17341	0.340327	0.8145	0.0782476	5.91726	2.49601
S2M	132.333	27.0986	2.92808	0.270096	0.879071	0.0508131	9.19623	3.36252
S2W	26.3333	3.51188	2.44637	0.487568	0.838334	0.122039	8.59986	4.98659
C= non-sub-MIC antibiotics
S1= sub-MIC 1/10
S2= sub-MIC 1/100
M= manure
W= WWTP effluent

## Sheet: TS2. ARG
Table S4. List of differentially abundant ARGs after antibiotic treatment exposure. Pair-wise comparison are results from DESeq2 contrast analysis.
gene	baseMean	log2FoldChange	lfcSE	stat	pvalue	padj	contrast	padj <= 0.05
mphE	345.824	9.93197	1.76234	5.63567	1.7438e-08	3.48759e-07	CC vs.CM	TRUE
aac(3)-Via	75.2917	8.29093	1.56538	5.29644	1.18084e-07	1.04711e-06	CC vs.CM	TRUE
blaAER-14	70.5694	8.19569	1.56285	5.24408	1.57067e-07	1.04711e-06	CC vs.CM	TRUE
ant(6)-Ib	171.717	-8.00264	1.85743	-4.30845	1.644e-05	8.22e-05	CC vs.CM	TRUE
aac(3)-IIIc	687.661	-0.137381	2.1252	-0.0646438	0.948458	0.961711	CC vs.CM	FALSE
aadA	3065.41	-0.137989	2.87436	-0.0480068	0.961711	0.961711	CC vs.CM	FALSE
aadA1	4288.22	1.27867	2.05988	0.620752	0.534763	0.961711	CC vs.CM	FALSE
aadA13	481.841	-0.137521	2.17106	-0.0633429	0.949493	0.961711	CC vs.CM	FALSE
aph(3')-IIa	4672.83	0.565242	2.24184	0.252133	0.800938	0.961711	CC vs.CM	FALSE
aph(3')-XV	1048.2	-0.137391	2.27498	-0.0603923	0.951843	0.961711	CC vs.CM	FALSE
blaOXA-1314	67.0789	-0.136746	1.80804	-0.0756323	0.939712	0.961711	CC vs.CM	FALSE
catB3	71.4894	-0.136672	1.78329	-0.0766402	0.93891	0.961711	CC vs.CM	FALSE
floR	11206.6	-0.137659	2.23502	-0.0615919	0.950888	0.961711	CC vs.CM	FALSE
strA	141828	0.347846	1.28833	0.269998	0.787162	0.961711	CC vs.CM	FALSE
strB	129928	1.33128	1.46312	0.909891	0.36288	0.961711	CC vs.CM	FALSE
sul	2924.48	-0.137824	2.33088	-0.0591298	0.952849	0.961711	CC vs.CM	FALSE
tet-2435	157.098	-0.135962	1.593	-0.0853497	0.931983	0.961711	CC vs.CM	FALSE
tet-2488	4549.08	-0.137824	2.59598	-0.0530916	0.957659	0.961711	CC vs.CM	FALSE
tetG	36452.6	1.44737	1.95247	0.741302	0.45851	0.961711	CC vs.CM	FALSE
tetY	450.594	-0.137892	2.18571	-0.0630879	0.949697	0.961711	CC vs.CM	FALSE
aa-1489	65.6778	-0.137265	1.94192	-0.0706849	NA	NA	CC vs.CM	NA
aadA24	750.738	-0.137902	2.3448	-0.0588118	NA	NA	CC vs.CM	NA
aadE	266.957	-7.63485	2.19403	-3.47983	NA	NA	CC vs.CM	NA
aph(3')-Iia	1415.05	9.61438	2.93394	3.27695	NA	NA	CC vs.CM	NA
blaNPS	28.11	-0.136992	1.8952	-0.0722836	NA	NA	CC vs.CM	NA
blaOXA-1181	44.833	-0.137046	1.91701	-0.0714897	NA	NA	CC vs.CM	NA
blaOXA-12	102.748	-7.16557	1.93233	-3.70825	NA	NA	CC vs.CM	NA
cmlA1	58.7985	-0.137306	1.93614	-0.0709175	NA	NA	CC vs.CM	NA
fusilic_acid-1647	88.1074	-0.13714	1.9579	-0.0700441	NA	NA	CC vs.CM	NA
lnu(A)	78.0984	-8.48184	1.74225	-4.86831	NA	NA	CC vs.CM	NA
mac-1716	150.257	-0.137745	1.9843	-0.0694174	NA	NA	CC vs.CM	NA
mac-1720	142.621	-9.36208	1.77228	-5.28252	NA	NA	CC vs.CM	NA
msrE	140.403	-0.137776	2.35095	-0.0586044	NA	NA	CC vs.CM	NA
sul1	2090.81	-0.138067	2.42792	-0.0568662	NA	NA	CC vs.CM	NA
sul2	1680.39	-0.137791	2.33632	-0.0589779	NA	NA	CC vs.CM	NA
sul3	248.342	-0.137132	2.00721	-0.0683197	NA	NA	CC vs.CM	NA
tet-2437	86.095	-8.6246	1.74779	-4.93458	NA	NA	CC vs.CM	NA
tet-2448	40.0445	-0.137042	1.91531	-0.071551	NA	NA	CC vs.CM	NA
tet-2473	65.3972	-0.137075	1.94229	-0.0705738	NA	NA	CC vs.CM	NA
tet40	24.7543	-0.136976	1.88906	-0.0725104	NA	NA	CC vs.CM	NA
tetA	1222.21	-0.138129	2.55472	-0.0540681	NA	NA	CC vs.CM	NA
tetC	463.645	1.12888	1.99804	0.564995	NA	NA	CC vs.CM	NA
mphE	345.824	9.84086	1.76234	5.58397	2.35092e-08	4.70185e-07	CC vs.CW	TRUE
aac(3)-Via	75.2917	8.19935	1.56538	5.23793	1.62388e-07	1.43648e-06	CC vs.CW	TRUE
blaAER-14	70.5694	8.10409	1.56285	5.18547	2.15472e-07	1.43648e-06	CC vs.CW	TRUE
aadA1	4288.22	8.84948	2.22108	3.98431	6.7676e-05	0.00033838	CC vs.CW	TRUE
aadA	3065.41	-9.10897	2.75128	-3.31081	0.000930279	0.00372112	CC vs.CW	TRUE
aac(3)-IIIc	687.661	-0.22814	2.1252	-0.10735	0.914511	0.978972	CC vs.CW	FALSE
aadA13	481.841	-0.228202	2.17106	-0.105111	0.916288	0.978972	CC vs.CW	FALSE
ant(6)-Ib	171.717	-0.228226	2.03491	-0.112155	0.9107	0.978972	CC vs.CW	FALSE
aph(3')-XV	1048.2	-0.227925	2.27497	-0.100188	0.920195	0.978972	CC vs.CW	FALSE
blaOXA-1314	67.0789	-0.228227	1.80804	-0.126229	0.89955	0.978972	CC vs.CW	FALSE
catB3	71.4894	-0.228226	1.78329	-0.127981	0.898164	0.978972	CC vs.CW	FALSE
floR	11206.6	-0.228238	2.23502	-0.102119	0.918662	0.978972	CC vs.CW	FALSE
strA	141828	0.237839	1.28832	0.184611	0.853534	0.978972	CC vs.CW	FALSE
strB	129928	0.422957	1.46297	0.289109	0.772498	0.978972	CC vs.CW	FALSE
sul	2924.48	-0.228267	2.33088	-0.0979319	0.921986	0.978972	CC vs.CW	FALSE
tet-2435	157.098	-0.228205	1.593	-0.143255	0.886089	0.978972	CC vs.CW	FALSE
tet-2488	4549.08	-0.227968	2.59598	-0.0878157	0.930023	0.978972	CC vs.CW	FALSE
tetG	36452.6	1.36035	1.95247	0.696734	0.485969	0.978972	CC vs.CW	FALSE
tetY	450.594	-0.228564	2.1857	-0.104572	0.916715	0.978972	CC vs.CW	FALSE
aph(3')-IIa	4672.83	0.0209136	2.24182	0.00932884	0.992557	0.992557	CC vs.CW	FALSE
aa-1489	65.6778	-0.228381	1.94192	-0.117605	NA	NA	CC vs.CW	NA
aadA24	750.738	-0.228329	2.3448	-0.0973769	NA	NA	CC vs.CW	NA
aadE	266.957	-0.227406	2.34601	-0.0969331	NA	NA	CC vs.CW	NA
aph(3')-Iia	1415.05	-0.466809	2.81337	-0.165925	NA	NA	CC vs.CW	NA
blaNPS	28.11	-0.228237	1.8952	-0.120429	NA	NA	CC vs.CW	NA
blaOXA-1181	44.833	-0.228238	1.91701	-0.11906	NA	NA	CC vs.CW	NA
blaOXA-12	102.748	-8.36597	1.93159	-4.33113	NA	NA	CC vs.CW	NA
cmlA1	58.7985	-0.228463	1.93613	-0.118	NA	NA	CC vs.CW	NA
fusilic_acid-1647	88.1074	-0.228236	1.9579	-0.116572	NA	NA	CC vs.CW	NA
lnu(A)	78.0984	-0.228381	1.93057	-0.118298	NA	NA	CC vs.CW	NA
mac-1716	150.257	-0.228828	1.9843	-0.11532	NA	NA	CC vs.CW	NA
mac-1720	142.621	-0.227971	1.95796	-0.116433	NA	NA	CC vs.CW	NA
msrE	140.403	-0.228193	2.35095	-0.0970641	NA	NA	CC vs.CW	NA
sul1	2090.81	-0.22858	2.42791	-0.0941469	NA	NA	CC vs.CW	NA
sul2	1680.39	-0.228229	2.33632	-0.0976873	NA	NA	CC vs.CW	NA
sul3	248.342	-0.228137	2.00721	-0.113659	NA	NA	CC vs.CW	NA
tet-2437	86.095	-0.227768	1.93563	-0.117671	NA	NA	CC vs.CW	NA
tet-2448	40.0445	-0.228238	1.91531	-0.119165	NA	NA	CC vs.CW	NA
tet-2473	65.3972	-0.228183	1.94229	-0.117481	NA	NA	CC vs.CW	NA
tet40	24.7543	-0.228237	1.88906	-0.120821	NA	NA	CC vs.CW	NA
tetA	1222.21	-0.228315	2.55472	-0.08937	NA	NA	CC vs.CW	NA
tetC	463.645	10.0618	2.1644	4.64879	NA	NA	CC vs.CW	NA
ant(6)-Ib	171.717	7.77442	1.85745	4.18552	2.84508e-05	0.000569017	CM vs.CW	TRUE
aadA1	4288.22	7.57081	2.22159	3.40784	0.000654793	0.00654793	CM vs.CW	TRUE
aadA	3065.41	-8.97098	2.75138	-3.26054	0.001112	0.00741335	CM vs.CW	TRUE
aac(3)-IIIc	687.661	-0.0907596	2.12523	-0.0427057	0.965936	0.9723	CM vs.CW	FALSE
aac(3)-Via	75.2917	-0.0915873	1.77262	-0.0516677	0.958793	0.9723	CM vs.CW	FALSE
aadA13	481.841	-0.0906811	2.17109	-0.0417676	0.966684	0.9723	CM vs.CW	FALSE
aph(3')-IIa	4672.83	-0.544328	2.24188	-0.2428	0.80816	0.9723	CM vs.CW	FALSE
aph(3')-XV	1048.2	-0.0905338	2.27504	-0.0397943	0.968257	0.9723	CM vs.CW	FALSE
blaAER-14	70.5694	-0.0915944	1.77035	-0.051738	0.958737	0.9723	CM vs.CW	FALSE
blaOXA-1314	67.0789	-0.0914812	1.80806	-0.0505964	0.959647	0.9723	CM vs.CW	FALSE
catB3	71.4894	-0.0915547	1.7833	-0.0513399	0.959055	0.9723	CM vs.CW	FALSE
floR	11206.6	-0.0905788	2.23505	-0.0405264	0.967673	0.9723	CM vs.CW	FALSE
mphE	345.824	-0.0911157	1.9491	-0.0467474	0.962715	0.9723	CM vs.CW	FALSE
strA	141828	-0.110007	1.28839	-0.0853836	0.931956	0.9723	CM vs.CW	FALSE
strB	129928	-0.90832	1.4632	-0.620779	0.534745	0.9723	CM vs.CW	FALSE
sul	2924.48	-0.0904431	2.33091	-0.0388016	0.969049	0.9723	CM vs.CW	FALSE
tet-2435	157.098	-0.0922431	1.59301	-0.057905	0.953824	0.9723	CM vs.CW	FALSE
tet-2488	4549.08	-0.0901431	2.59605	-0.0347232	0.9723	0.9723	CM vs.CW	FALSE
tetG	36452.6	-0.0870177	1.95321	-0.0445512	0.964465	0.9723	CM vs.CW	FALSE
tetY	450.594	-0.0906721	2.1857	-0.0414842	0.96691	0.9723	CM vs.CW	FALSE
aa-1489	65.6778	-0.091116	1.94192	-0.0469204	NA	NA	CM vs.CW	NA
aadA24	750.738	-0.0904273	2.34483	-0.0385646	NA	NA	CM vs.CW	NA
aadE	266.957	7.40744	2.19416	3.37598	NA	NA	CM vs.CW	NA
aph(3')-Iia	1415.05	-10.0812	2.93398	-3.43601	NA	NA	CM vs.CW	NA
blaNPS	28.11	-0.0912455	1.89522	-0.0481451	NA	NA	CM vs.CW	NA
blaOXA-1181	44.833	-0.0911916	1.91702	-0.0475694	NA	NA	CM vs.CW	NA
blaOXA-12	102.748	-1.2004	1.74433	-0.688173	NA	NA	CM vs.CW	NA
cmlA1	58.7985	-0.0911576	1.93613	-0.0470824	NA	NA	CM vs.CW	NA
fusilic_acid-1647	88.1074	-0.0910964	1.95792	-0.046527	NA	NA	CM vs.CW	NA
lnu(A)	78.0984	8.25346	1.74225	4.73723	NA	NA	CM vs.CW	NA
mac-1716	150.257	-0.0910832	1.98425	-0.045903	NA	NA	CM vs.CW	NA
mac-1720	142.621	9.13411	1.77233	5.15372	NA	NA	CM vs.CW	NA
msrE	140.403	-0.0904169	2.35099	-0.0384591	NA	NA	CM vs.CW	NA
sul1	2090.81	-0.090513	2.42793	-0.0372799	NA	NA	CM vs.CW	NA
sul2	1680.39	-0.0904376	2.33636	-0.0387088	NA	NA	CM vs.CW	NA
sul3	248.342	-0.0910044	2.00725	-0.0453379	NA	NA	CM vs.CW	NA
tet-2437	86.095	8.39683	1.74787	4.80403	NA	NA	CM vs.CW	NA
tet-2448	40.0445	-0.0911957	1.91533	-0.0476137	NA	NA	CM vs.CW	NA
tet-2473	65.3972	-0.0911085	1.94232	-0.0469071	NA	NA	CM vs.CW	NA
tet40	24.7543	-0.091261	1.88908	-0.0483099	NA	NA	CM vs.CW	NA
tetA	1222.21	-0.0901865	2.55476	-0.0353014	NA	NA	CM vs.CW	NA
tetC	463.645	8.93295	2.1646	4.12684	NA	NA	CM vs.CW	NA
floR	11206.6	-12.8468	2.07404	-6.19412	5.86113e-10	1.17223e-08	CC vs. S1	TRUE
mphE	345.824	10.4504	1.76234	5.92983	3.03239e-09	3.03239e-08	CC vs. S1	TRUE
aac(3)-Via	75.2917	8.8097	1.56538	5.62784	1.8248e-08	1.21653e-07	CC vs. S1	TRUE
blaAER-14	70.5694	8.71446	1.56285	5.57602	2.46084e-08	1.23042e-07	CC vs. S1	TRUE
strA	141828	-7.05699	1.28813	-5.4785	4.28956e-08	1.71582e-07	CC vs. S1	TRUE
sul	2924.48	-11.7104	2.17701	-5.37911	7.48552e-08	2.49517e-07	CC vs. S1	TRUE
strB	129928	-6.92184	1.46278	-4.73199	2.22329e-06	6.35225e-06	CC vs. S1	TRUE
tetY	450.594	-9.3107	2.021	-4.60699	4.08544e-06	1.02136e-05	CC vs. S1	TRUE
tet-2488	4549.08	-11.0678	2.45877	-4.50136	6.75213e-06	1.50047e-05	CC vs. S1	TRUE
aac(3)-IIIc	687.661	-8.27092	1.95561	-4.22933	2.34386e-05	4.68773e-05	CC vs. S1	TRUE
tetG	36452.6	-5.90268	1.9514	-3.02484	0.00248761	0.00452292	CC vs. S1	TRUE
aadA1	4288.22	-2.29865	2.05909	-1.11634	0.264277	0.440461	CC vs. S1	FALSE
aadA	3065.41	0.379154	2.87433	0.13191	0.895055	0.895055	CC vs. S1	FALSE
aadA13	481.841	0.380563	2.17106	0.175289	0.860852	0.895055	CC vs. S1	FALSE
ant(6)-Ib	171.717	0.380983	2.03491	0.187224	0.851485	0.895055	CC vs. S1	FALSE
aph(3')-IIa	4672.83	1.02154	2.24184	0.455672	0.648626	0.895055	CC vs. S1	FALSE
aph(3')-XV	1048.2	0.380623	2.27498	0.167308	0.867128	0.895055	CC vs. S1	FALSE
blaOXA-1314	67.0789	0.381946	1.80804	0.211249	0.832693	0.895055	CC vs. S1	FALSE
catB3	71.4894	0.382075	1.78329	0.214253	0.83035	0.895055	CC vs. S1	FALSE
tet-2435	157.098	0.383274	1.593	0.240599	0.809866	0.895055	CC vs. S1	FALSE
aa-1489	65.6778	0.381067	1.94191	0.196233	NA	NA	CC vs. S1	NA
aadA24	750.738	0.37999	2.3448	0.162056	NA	NA	CC vs. S1	NA
aadE	266.957	0.380649	2.34598	0.162256	NA	NA	CC vs. S1	NA
aph(3')-Iia	1415.05	-0.190111	2.81335	-0.0675747	NA	NA	CC vs. S1	NA
blaNPS	28.11	0.381525	1.8952	0.201312	NA	NA	CC vs. S1	NA
blaOXA-1181	44.833	0.381431	1.91701	0.198972	NA	NA	CC vs. S1	NA
blaOXA-12	102.748	0.380659	2.10293	0.181014	NA	NA	CC vs. S1	NA
cmlA1	58.7985	0.381198	1.93614	0.196885	NA	NA	CC vs. S1	NA
fusilic_acid-1647	88.1074	0.381265	1.9579	0.194731	NA	NA	CC vs. S1	NA
lnu(A)	78.0984	0.381165	1.93056	0.197438	NA	NA	CC vs. S1	NA
mac-1716	150.257	0.380889	1.98434	0.191948	NA	NA	CC vs. S1	NA
mac-1720	142.621	0.381488	1.95796	0.19484	NA	NA	CC vs. S1	NA
msrE	140.403	0.380098	2.35095	0.161679	NA	NA	CC vs. S1	NA
sul1	2090.81	-10.1509	2.28069	-4.45078	NA	NA	CC vs. S1	NA
sul2	1680.39	0.380109	2.33632	0.162695	NA	NA	CC vs. S1	NA
sul3	248.342	-10.1678	1.82634	-5.56731	NA	NA	CC vs. S1	NA
tet-2437	86.095	0.381676	1.93562	0.197186	NA	NA	CC vs. S1	NA
tet-2448	40.0445	0.381438	1.91531	0.199152	NA	NA	CC vs. S1	NA
tet-2473	65.3972	0.381226	1.94227	0.196278	NA	NA	CC vs. S1	NA
tet40	24.7543	0.381553	1.88906	0.201981	NA	NA	CC vs. S1	NA
tetA	1222.21	0.379579	2.55472	0.148579	NA	NA	CC vs. S1	NA
tetC	463.645	10.6701	2.16438	4.92984	NA	NA	CC vs. S1	NA
blaOXA-1314	67.0789	-8.84018	1.74562	-5.06419	4.10133e-07	2.73422e-06	CC vs. S2	TRUE
mphE	345.824	10.5681	2.01385	5.24772	1.53996e-07	2.73422e-06	CC vs. S2	TRUE
tet-2488	4549.08	-13.88	2.71722	-5.10818	3.25278e-07	2.73422e-06	CC vs. S2	TRUE
aac(3)-Via	75.2917	8.92658	1.79887	4.96231	6.96584e-07	3.48292e-06	CC vs. S2	TRUE
blaAER-14	70.5694	8.83133	1.79611	4.91692	8.79175e-07	3.5167e-06	CC vs. S2	TRUE
sul	2924.48	-11.6239	2.39809	-4.84714	1.25253e-06	4.17509e-06	CC vs. S2	TRUE
floR	11206.6	-10.9872	2.2812	-4.81641	1.46163e-06	4.17609e-06	CC vs. S2	TRUE
aadA13	481.841	-9.81993	2.20273	-4.45807	8.27e-06	2.0675e-05	CC vs. S2	TRUE
aph(3')-XV	1048.2	-9.60137	2.33018	-4.12045	3.78139e-05	8.40309e-05	CC vs. S2	TRUE
aac(3)-IIIc	687.661	-8.14355	2.14652	-3.79384	0.000148333	0.000296666	CC vs. S2	TRUE
aadA	3065.41	-10.2536	3.04751	-3.36459	0.000766575	0.00139377	CC vs. S2	TRUE
strA	141828	-3.87493	1.44014	-2.69065	0.00713128	0.0118855	CC vs. S2	TRUE
tetG	36452.6	-5.13453	2.18166	-2.3535	0.0185976	0.0286117	CC vs. S2	TRUE
strB	129928	-3.57068	1.63541	-2.18335	0.02901	0.0414428	CC vs. S2	TRUE
aadA1	4288.22	-3.28552	2.30204	-1.42722	0.153516	0.204689	CC vs. S2	FALSE
ant(6)-Ib	171.717	0.499034	2.2751	0.219346	0.82638	0.882303	CC vs. S2	FALSE
catB3	71.4894	0.499013	1.99378	0.250285	0.802367	0.882303	CC vs. S2	FALSE
tet-2435	157.098	0.499013	1.78102	0.280183	0.779337	0.882303	CC vs. S2	FALSE
tetY	450.594	0.499039	2.44374	0.204212	0.838188	0.882303	CC vs. S2	FALSE
aph(3')-IIa	4672.83	0.159771	2.50641	0.0637449	0.949173	0.949173	CC vs. S2	FALSE
aa-1489	65.6778	0.498666	2.1711	0.229683	NA	NA	CC vs. S2	NA
aadA24	750.738	-11.5977	2.415	-4.80238	NA	NA	CC vs. S2	NA
aadE	266.957	0.500721	2.62306	0.190892	NA	NA	CC vs. S2	NA
aph(3')-Iia	1415.05	10.2522	3.30658	3.10054	NA	NA	CC vs. S2	NA
blaNPS	28.11	0.499012	2.1189	0.235505	NA	NA	CC vs. S2	NA
blaOXA-1181	44.833	0.499013	2.14328	0.232827	NA	NA	CC vs. S2	NA
blaOXA-12	102.748	0.4994	2.35121	0.212401	NA	NA	CC vs. S2	NA
cmlA1	58.7985	0.498893	2.16468	0.23047	NA	NA	CC vs. S2	NA
fusilic_acid-1647	88.1074	0.499018	2.189	0.227966	NA	NA	CC vs. S2	NA
lnu(A)	78.0984	0.498729	2.15841	0.231063	NA	NA	CC vs. S2	NA
mac-1716	150.257	0.498354	2.21848	0.224637	NA	NA	CC vs. S2	NA
mac-1720	142.621	0.499297	2.18908	0.228086	NA	NA	CC vs. S2	NA
msrE	140.403	-8.18277	2.42293	-3.37722	NA	NA	CC vs. S2	NA
sul1	2090.81	-12.2395	2.51557	-4.8655	NA	NA	CC vs. S2	NA
sul2	1680.39	0.499096	2.6121	0.191071	NA	NA	CC vs. S2	NA
sul3	248.342	0.499509	2.2442	0.222578	NA	NA	CC vs. S2	NA
tet-2437	86.095	0.499606	2.16414	0.230857	NA	NA	CC vs. S2	NA
tet-2448	40.0445	0.499013	2.14138	0.233033	NA	NA	CC vs. S2	NA
tet-2473	65.3972	0.499282	2.17159	0.229916	NA	NA	CC vs. S2	NA
tet40	24.7543	0.499012	2.11203	0.236271	NA	NA	CC vs. S2	NA
tetA	1222.21	-10.5633	2.66797	-3.95931	NA	NA	CC vs. S2	NA
tetC	463.645	1.86968	2.23395	0.836938	NA	NA	CC vs. S2	NA
blaOXA-1314	67.0789	-9.22212	1.74564	-5.28295	1.27122e-07	2.54245e-06	S1 vs. S2	TRUE
aadA13	481.841	-10.2005	2.20276	-4.63077	3.64302e-06	3.64302e-05	S1 vs. S2	TRUE
aph(3')-XV	1048.2	-9.98199	2.33025	-4.28366	1.83844e-05	9.79244e-05	S1 vs. S2	TRUE
tetY	450.594	9.80974	2.29759	4.26957	1.95849e-05	9.79244e-05	S1 vs. S2	TRUE
aadA	3065.41	-10.6328	3.04758	-3.48893	0.000484957	0.00193983	S1 vs. S2	TRUE
strA	141828	3.18206	1.44002	2.20973	0.0271236	0.0904121	S1 vs. S2	FALSE
strB	129928	3.35116	1.63531	2.04925	0.0404381	0.115538	S1 vs. S2	FALSE
tet-2488	4549.08	-2.81224	2.58652	-1.08727	0.276918	0.692294	S1 vs. S2	FALSE
floR	11206.6	1.85963	2.12375	0.875634	0.381229	0.847176	S1 vs. S2	FALSE
aac(3)-IIIc	687.661	0.127373	1.9788	0.0643687	0.948677	0.969316	S1 vs. S2	FALSE
aac(3)-Via	75.2917	0.116874	1.98185	0.0589723	0.952974	0.969316	S1 vs. S2	FALSE
aadA1	4288.22	-0.986875	2.30183	-0.428735	0.668116	0.969316	S1 vs. S2	FALSE
ant(6)-Ib	171.717	0.118051	2.27512	0.0518878	0.958618	0.969316	S1 vs. S2	FALSE
aph(3')-IIa	4672.83	-0.861771	2.50646	-0.34382	0.730982	0.969316	S1 vs. S2	FALSE
blaAER-14	70.5694	0.116862	1.97931	0.0590419	0.952919	0.969316	S1 vs. S2	FALSE
catB3	71.4894	0.116939	1.99379	0.0586513	0.95323	0.969316	S1 vs. S2	FALSE
mphE	345.824	0.117709	2.17916	0.0540156	0.956923	0.969316	S1 vs. S2	FALSE
sul	2924.48	0.086504	2.24886	0.0384657	0.969316	0.969316	S1 vs. S2	FALSE
tet-2435	157.098	0.11574	1.78104	0.0649845	0.948186	0.969316	S1 vs. S2	FALSE
tetG	36452.6	0.768153	2.18136	0.352144	0.72473	0.969316	S1 vs. S2	FALSE
aa-1489	65.6778	0.117599	2.17109	0.0541659	NA	NA	S1 vs. S2	NA
aadA24	750.738	-11.9777	2.41503	-4.95967	NA	NA	S1 vs. S2	NA
aadE	266.957	0.120072	2.62315	0.045774	NA	NA	S1 vs. S2	NA
aph(3')-Iia	1415.05	10.4423	3.30659	3.15802	NA	NA	S1 vs. S2	NA
blaNPS	28.11	0.117486	2.11892	0.0554465	NA	NA	S1 vs. S2	NA
blaOXA-1181	44.833	0.117582	2.1433	0.0548606	NA	NA	S1 vs. S2	NA
blaOXA-12	102.748	0.118741	2.35123	0.0505017	NA	NA	S1 vs. S2	NA
cmlA1	58.7985	0.117695	2.16468	0.0543707	NA	NA	S1 vs. S2	NA
fusilic_acid-1647	88.1074	0.117754	2.18902	0.0537927	NA	NA	S1 vs. S2	NA
lnu(A)	78.0984	0.117564	2.15841	0.0544681	NA	NA	S1 vs. S2	NA
mac-1716	150.257	0.117465	2.21848	0.0529483	NA	NA	S1 vs. S2	NA
mac-1720	142.621	0.117809	2.18912	0.0538155	NA	NA	S1 vs. S2	NA
msrE	140.403	-8.56287	2.42297	-3.53404	NA	NA	S1 vs. S2	NA
sul1	2090.81	-2.08864	2.3738	-0.879872	NA	NA	S1 vs. S2	NA
sul2	1680.39	0.118988	2.61213	0.0455519	NA	NA	S1 vs. S2	NA
sul3	248.342	10.6673	2.08403	5.11859	NA	NA	S1 vs. S2	NA
tet-2437	86.095	0.117929	2.16419	0.0544911	NA	NA	S1 vs. S2	NA
tet-2448	40.0445	0.117575	2.1414	0.0549058	NA	NA	S1 vs. S2	NA
tet-2473	65.3972	0.118056	2.1716	0.0543638	NA	NA	S1 vs. S2	NA
tet40	24.7543	0.117459	2.11205	0.0556137	NA	NA	S1 vs. S2	NA
tetA	1222.21	-10.9429	2.66801	-4.10152	NA	NA	S1 vs. S2	NA
tetC	463.645	-8.80037	2.38407	-3.69132	NA	NA	S1 vs. S2	NA
tet-2435	157.098	-9.88539	1.35815	-7.27859	3.37338e-13	6.74676e-12	S1 vs. S1M	TRUE
ant(6)-Ib	171.717	-9.45203	1.8569	-5.09023	3.57634e-07	3.57634e-06	S1 vs. S1M	TRUE
aadA	3065.41	-10.955	2.75114	-3.98199	6.83404e-05	0.000455603	S1 vs. S1M	TRUE
tet-2488	4549.08	3.51187	2.31402	1.51765	0.129103	0.645515	S1 vs. S1M	FALSE
aac(3)-IIIc	687.661	-1.65932	1.76954	-0.937713	0.348392	0.959127	S1 vs. S1M	FALSE
aac(3)-Via	75.2917	0.114694	1.77262	0.0647032	0.94841	0.959127	S1 vs. S1M	FALSE
aadA1	4288.22	0.415491	2.05886	0.201806	0.840068	0.959127	S1 vs. S1M	FALSE
aadA13	481.841	0.116295	2.17109	0.0535652	0.957282	0.959127	S1 vs. S1M	FALSE
aph(3')-IIa	4672.83	-0.83995	2.24186	-0.374667	0.707908	0.959127	S1 vs. S1M	FALSE
aph(3')-XV	1048.2	0.116593	2.27506	0.0512485	0.959127	0.959127	S1 vs. S1M	FALSE
blaAER-14	70.5694	0.114682	1.77035	0.0647794	0.94835	0.959127	S1 vs. S1M	FALSE
blaOXA-1314	67.0789	0.114879	1.80806	0.0635374	0.949339	0.959127	S1 vs. S1M	FALSE
catB3	71.4894	0.114751	1.7833	0.0643476	0.948693	0.959127	S1 vs. S1M	FALSE
floR	11206.6	0.556013	1.8995	0.292716	0.769739	0.959127	S1 vs. S1M	FALSE
mphE	345.824	0.115521	1.9491	0.0592687	0.952738	0.959127	S1 vs. S1M	FALSE
strA	141828	0.562394	1.28799	0.436645	0.662369	0.959127	S1 vs. S1M	FALSE
strB	129928	0.375994	1.46266	0.257062	0.797131	0.959127	S1 vs. S1M	FALSE
sul	2924.48	-0.916962	2.01142	-0.455877	0.648478	0.959127	S1 vs. S1M	FALSE
tetG	36452.6	1.26371	1.95107	0.647702	0.517177	0.959127	S1 vs. S1M	FALSE
tetY	450.594	-0.829716	1.84149	-0.450567	0.652302	0.959127	S1 vs. S1M	FALSE
aa-1489	65.6778	0.115483	1.9419	0.0594694	NA	NA	S1 vs. S1M	NA
aadA24	750.738	0.116759	2.34483	0.0497944	NA	NA	S1 vs. S1M	NA
aadE	266.957	-9.72587	2.19343	-4.4341	NA	NA	S1 vs. S1M	NA
aph(3')-Iia	1415.05	-0.244417	2.81334	-0.086878	NA	NA	S1 vs. S1M	NA
blaNPS	28.11	0.115292	1.89522	0.0608332	NA	NA	S1 vs. S1M	NA
blaOXA-1181	44.833	0.115387	1.91702	0.0601906	NA	NA	S1 vs. S1M	NA
blaOXA-12	102.748	0.116225	2.10296	0.0552673	NA	NA	S1 vs. S1M	NA
cmlA1	58.7985	0.115481	1.93615	0.0596447	NA	NA	S1 vs. S1M	NA
fusilic_acid-1647	88.1074	-9.03854	1.77226	-5.10002	NA	NA	S1 vs. S1M	NA
lnu(A)	78.0984	0.115434	1.93055	0.0597934	NA	NA	S1 vs. S1M	NA
mac-1716	150.257	-9.8184	1.80124	-5.45093	NA	NA	S1 vs. S1M	NA
mac-1720	142.621	0.115548	1.958	0.0590132	NA	NA	S1 vs. S1M	NA
msrE	140.403	-8.01685	2.19905	-3.64559	NA	NA	S1 vs. S1M	NA
sul1	2090.81	10.6476	2.28072	4.66851	NA	NA	S1 vs. S1M	NA
sul2	1680.39	-11.6486	2.18288	-5.33635	NA	NA	S1 vs. S1M	NA
sul3	248.342	10.6648	1.82639	5.83929	NA	NA	S1 vs. S1M	NA
tet-2437	86.095	0.11544	1.93567	0.0596383	NA	NA	S1 vs. S1M	NA
tet-2448	40.0445	0.11538	1.91533	0.0602402	NA	NA	S1 vs. S1M	NA
tet-2473	65.3972	-8.60047	1.75509	-4.9003	NA	NA	S1 vs. S1M	NA
tet40	24.7543	-7.14439	1.69686	-4.21035	NA	NA	S1 vs. S1M	NA
tetA	1222.21	-10.2261	2.41527	-4.23394	NA	NA	S1 vs. S1M	NA
tetC	463.645	0.116665	2.319	0.0503081	NA	NA	S1 vs. S1M	NA
mphE	345.824	-9.43398	1.76243	-5.35282	8.65957e-08	1.73191e-06	S1 vs. S1W	TRUE
aadA	3065.41	-13.0477	2.7511	-4.74273	2.10854e-06	2.10854e-05	S1 vs. S1W	TRUE
aac(3)-IIIc	687.661	-0.850518	1.76965	-0.480613	0.630792	0.965905	S1 vs. S1W	FALSE
aac(3)-Via	75.2917	0.095393	1.77262	0.0538146	0.957083	0.965905	S1 vs. S1W	FALSE
aadA1	4288.22	-1.70842	2.05882	-0.829809	0.406647	0.965905	S1 vs. S1W	FALSE
aadA13	481.841	0.0969558	2.17109	0.0446577	0.96438	0.965905	S1 vs. S1W	FALSE
ant(6)-Ib	171.717	0.0965208	2.03493	0.047432	0.962169	0.965905	S1 vs. S1W	FALSE
aph(3')-IIa	4672.83	-0.369862	2.24187	-0.164979	0.86896	0.965905	S1 vs. S1W	FALSE
aph(3')-XV	1048.2	0.097246	2.27506	0.0427444	0.965905	0.965905	S1 vs. S1W	FALSE
blaAER-14	70.5694	0.095381	1.77035	0.053877	0.957033	0.965905	S1 vs. S1W	FALSE
blaOXA-1314	67.0789	0.0955734	1.80806	0.0528598	0.957844	0.965905	S1 vs. S1W	FALSE
catB3	71.4894	0.0954484	1.7833	0.0535234	0.957315	0.965905	S1 vs. S1W	FALSE
floR	11206.6	-2.27048	1.89947	-1.19532	0.231961	0.965905	S1 vs. S1W	FALSE
strA	141828	0.623617	1.28799	0.484179	0.628259	0.965905	S1 vs. S1W	FALSE
strB	129928	0.809798	1.46266	0.553647	0.57982	0.965905	S1 vs. S1W	FALSE
sul	2924.48	0.950705	2.01148	0.472641	0.63647	0.965905	S1 vs. S1W	FALSE
tet-2435	157.098	0.0942933	1.59301	0.059192	0.952799	0.965905	S1 vs. S1W	FALSE
tet-2488	4549.08	2.10713	2.31367	0.910732	0.362437	0.965905	S1 vs. S1W	FALSE
tetG	36452.6	-1.70678	1.95106	-0.874794	0.381686	0.965905	S1 vs. S1W	FALSE
tetY	450.594	0.941923	1.84178	0.511419	0.609058	0.965905	S1 vs. S1W	FALSE
aa-1489	65.6778	0.0961649	1.9419	0.0495211	NA	NA	S1 vs. S1W	NA
aadA24	750.738	0.0974093	2.34483	0.0415422	NA	NA	S1 vs. S1W	NA
aadE	266.957	0.097376	2.34608	0.0415059	NA	NA	S1 vs. S1W	NA
aph(3')-Iia	1415.05	10.4204	2.93395	3.55165	NA	NA	S1 vs. S1W	NA
blaNPS	28.11	0.0959765	1.89522	0.0506415	NA	NA	S1 vs. S1W	NA
blaOXA-1181	44.833	0.0960692	1.91702	0.0501137	NA	NA	S1 vs. S1W	NA
blaOXA-12	102.748	0.0968681	2.10296	0.0460628	NA	NA	S1 vs. S1W	NA
cmlA1	58.7985	-8.4432	1.74835	-4.82924	NA	NA	S1 vs. S1W	NA
fusilic_acid-1647	88.1074	0.0962349	1.95792	0.0491515	NA	NA	S1 vs. S1W	NA
lnu(A)	78.0984	0.0961168	1.93055	0.0497873	NA	NA	S1 vs. S1W	NA
mac-1716	150.257	0.096385	1.98433	0.0485731	NA	NA	S1 vs. S1W	NA
mac-1720	142.621	0.0962277	1.958	0.0491459	NA	NA	S1 vs. S1W	NA
msrE	140.403	-7.59144	2.19926	-3.45182	NA	NA	S1 vs. S1W	NA
sul1	2090.81	-2.24089	2.12321	-1.05543	NA	NA	S1 vs. S1W	NA
sul2	1680.39	-12.7668	2.18286	-5.84866	NA	NA	S1 vs. S1W	NA
sul3	248.342	10.6455	1.82639	5.82871	NA	NA	S1 vs. S1W	NA
tet-2437	86.095	0.0961251	1.93567	0.0496598	NA	NA	S1 vs. S1W	NA
tet-2448	40.0445	0.0960621	1.91533	0.0501544	NA	NA	S1 vs. S1W	NA
tet-2473	65.3972	0.096147	1.94228	0.0495021	NA	NA	S1 vs. S1W	NA
tet40	24.7543	0.0959499	1.88908	0.050792	NA	NA	S1 vs. S1W	NA
tetA	1222.21	-12.0299	2.4152	-4.98091	NA	NA	S1 vs. S1W	NA
tetC	463.645	-7.06166	2.16539	-3.26115	NA	NA	S1 vs. S1W	NA
blaOXA-1314	67.0789	9.23363	1.74564	5.28954	1.22625e-07	2.45249e-06	S2 vs.S2M	TRUE
sul	2924.48	4.92169	2.24996	2.18746	0.0287088	0.287088	S2 vs.S2M	FALSE
aac(3)-IIIc	687.661	-1.51954	1.97853	-0.768018	0.442477	0.964908	S2 vs.S2M	FALSE
aac(3)-Via	75.2917	-0.10534	1.98185	-0.0531524	0.95761	0.964908	S2 vs.S2M	FALSE
aadA	3065.41	-1.28651	2.93159	-0.438842	0.660776	0.964908	S2 vs.S2M	FALSE
aadA1	4288.22	1.89621	2.30187	0.823773	0.410069	0.964908	S2 vs.S2M	FALSE
aadA13	481.841	-0.711191	2.0393	-0.348743	0.727282	0.964908	S2 vs.S2M	FALSE
ant(6)-Ib	171.717	-0.106678	2.27512	-0.0468892	0.962602	0.964908	S2 vs.S2M	FALSE
aph(3')-IIa	4672.83	1.59888	2.5065	0.637895	0.523542	0.964908	S2 vs.S2M	FALSE
aph(3')-XV	1048.2	-1.9825	2.17633	-0.910939	0.362328	0.964908	S2 vs.S2M	FALSE
blaAER-14	70.5694	-0.105326	1.97931	-0.0532137	0.957562	0.964908	S2 vs.S2M	FALSE
catB3	71.4894	-0.105412	1.99379	-0.0528703	0.957835	0.964908	S2 vs.S2M	FALSE
floR	11206.6	-0.528293	2.12378	-0.248751	0.803553	0.964908	S2 vs.S2M	FALSE
mphE	345.824	-0.10629	2.17916	-0.0487757	0.961098	0.964908	S2 vs.S2M	FALSE
strA	141828	1.53156	1.44004	1.06356	0.28753	0.964908	S2 vs.S2M	FALSE
strB	129928	1.04385	1.63533	0.638313	0.52327	0.964908	S2 vs.S2M	FALSE
tet-2435	157.098	-0.104049	1.78104	-0.0584205	0.953414	0.964908	S2 vs.S2M	FALSE
tet-2488	4549.08	2.30745	2.5865	0.892112	0.372333	0.964908	S2 vs.S2M	FALSE
tetG	36452.6	0.76054	2.18137	0.348653	0.72735	0.964908	S2 vs.S2M	FALSE
tetY	450.594	-0.107514	2.44374	-0.0439956	0.964908	0.964908	S2 vs.S2M	FALSE
aa-1489	65.6778	-0.106179	2.17109	-0.0489057	NA	NA	S2 vs.S2M	NA
aadA24	750.738	2.48056	2.26705	1.09418	NA	NA	S2 vs.S2M	NA
aadE	266.957	-9.10443	2.48768	-3.65981	NA	NA	S2 vs.S2M	NA
aph(3')-Iia	1415.05	-11.142	3.30656	-3.36967	NA	NA	S2 vs.S2M	NA
blaNPS	28.11	-0.106036	2.11892	-0.0500425	NA	NA	S2 vs.S2M	NA
blaOXA-1181	44.833	-8.15883	1.97549	-4.13003	NA	NA	S2 vs.S2M	NA
blaOXA-12	102.748	-0.107388	2.35123	-0.0456733	NA	NA	S2 vs.S2M	NA
cmlA1	58.7985	-0.106268	2.16468	-0.0490918	NA	NA	S2 vs.S2M	NA
fusilic_acid-1647	88.1074	-0.10634	2.18902	-0.0485788	NA	NA	S2 vs.S2M	NA
lnu(A)	78.0984	-0.106136	2.15841	-0.0491733	NA	NA	S2 vs.S2M	NA
mac-1716	150.257	-0.106059	2.21848	-0.0478072	NA	NA	S2 vs.S2M	NA
mac-1720	142.621	-0.106396	2.18912	-0.0486021	NA	NA	S2 vs.S2M	NA
msrE	140.403	1.42284	2.27638	0.625045	NA	NA	S2 vs.S2M	NA
sul1	2090.81	12.6308	2.51563	5.02094	NA	NA	S2 vs.S2M	NA
sul2	1680.39	-0.10774	2.61213	-0.0412458	NA	NA	S2 vs.S2M	NA
sul3	248.342	-0.106839	2.24424	-0.0476059	NA	NA	S2 vs.S2M	NA
tet-2437	86.095	-0.106506	2.16419	-0.0492126	NA	NA	S2 vs.S2M	NA
tet-2448	40.0445	-0.106137	2.1414	-0.0495643	NA	NA	S2 vs.S2M	NA
tet-2473	65.3972	-0.106637	2.1716	-0.0491052	NA	NA	S2 vs.S2M	NA
tet40	24.7543	-0.106004	2.11205	-0.0501903	NA	NA	S2 vs.S2M	NA
tetA	1222.21	10.9541	2.66801	4.10571	NA	NA	S2 vs.S2M	NA
tetC	463.645	8.81162	2.38407	3.69604	NA	NA	S2 vs.S2M	NA
blaOXA-1314	67.0789	9.30872	1.74564	5.33255	9.68419e-08	1.93684e-06	S2 vs.S2W	TRUE
floR	11206.6	11.4558	2.28123	5.02174	5.12057e-07	3.41371e-06	S2 vs.S2W	TRUE
sul	2924.48	12.0924	2.39812	5.04245	4.59606e-07	3.41371e-06	S2 vs.S2W	TRUE
catB3	71.4894	-8.84923	1.81189	-4.88397	1.03972e-06	5.1986e-06	S2 vs.S2W	TRUE
aadA13	481.841	2.52646	2.03999	1.23846	0.215545	0.862179	S2 vs.S2W	FALSE
aadA1	4288.22	2.49224	2.3019	1.08269	0.278948	0.929825	S2 vs.S2W	FALSE
aac(3)-IIIc	687.661	-0.345415	1.97871	-0.174565	0.861421	0.98996	S2 vs.S2W	FALSE
aac(3)-Via	75.2917	-0.030468	1.98185	-0.0153735	0.987734	0.98996	S2 vs.S2W	FALSE
aadA	3065.41	-0.633833	2.93161	-0.216207	0.828827	0.98996	S2 vs.S2W	FALSE
ant(6)-Ib	171.717	-0.0304781	2.27512	-0.0133963	0.989312	0.98996	S2 vs.S2W	FALSE
aph(3')-IIa	4672.83	0.820128	2.50646	0.327206	0.743512	0.98996	S2 vs.S2W	FALSE
aph(3')-XV	1048.2	-0.730899	2.17638	-0.335832	0.736997	0.98996	S2 vs.S2W	FALSE
blaAER-14	70.5694	-0.030468	1.97931	-0.0153933	0.987718	0.98996	S2 vs.S2W	FALSE
mphE	345.824	-0.0304676	2.17916	-0.0139813	0.988845	0.98996	S2 vs.S2W	FALSE
strA	141828	-0.850998	1.44002	-0.590961	0.554546	0.98996	S2 vs.S2W	FALSE
strB	129928	-0.395568	1.63532	-0.241891	0.808865	0.98996	S2 vs.S2W	FALSE
tet-2435	157.098	-0.0304711	1.78104	-0.0171086	0.98635	0.98996	S2 vs.S2W	FALSE
tet-2488	4549.08	1.52011	2.58649	0.587711	0.556726	0.98996	S2 vs.S2W	FALSE
tetG	36452.6	1.1023	2.18137	0.505327	0.613329	0.98996	S2 vs.S2W	FALSE
tetY	450.594	-0.0307504	2.44374	-0.0125833	0.98996	0.98996	S2 vs.S2W	FALSE
aa-1489	65.6778	-8.72414	2.00538	-4.35037	NA	NA	S2 vs.S2W	NA
aadA24	750.738	1.83206	2.26697	0.808152	NA	NA	S2 vs.S2W	NA
aadE	266.957	-0.0316094	2.62314	-0.0120502	NA	NA	S2 vs.S2W	NA
aph(3')-Iia	1415.05	-10.1156	3.30661	-3.05922	NA	NA	S2 vs.S2W	NA
blaNPS	28.11	-7.45608	1.94937	-3.82486	NA	NA	S2 vs.S2W	NA
blaOXA-1181	44.833	-0.0304767	2.1433	-0.0142196	NA	NA	S2 vs.S2W	NA
blaOXA-12	102.748	-0.0308236	2.35124	-0.0131095	NA	NA	S2 vs.S2W	NA
cmlA1	58.7985	-0.0304977	2.16468	-0.0140888	NA	NA	S2 vs.S2W	NA
fusilic_acid-1647	88.1074	-0.0304763	2.18902	-0.0139223	NA	NA	S2 vs.S2W	NA
lnu(A)	78.0984	-0.0304082	2.15841	-0.0140883	NA	NA	S2 vs.S2W	NA
mac-1716	150.257	-0.0300387	2.21848	-0.0135402	NA	NA	S2 vs.S2W	NA
mac-1720	142.621	-0.030538	2.18912	-0.0139499	NA	NA	S2 vs.S2W	NA
msrE	140.403	8.65137	2.42297	3.57057	NA	NA	S2 vs.S2W	NA
sul1	2090.81	12.7081	2.51561	5.05169	NA	NA	S2 vs.S2W	NA
sul2	1680.39	-0.0305169	2.61213	-0.0116828	NA	NA	S2 vs.S2W	NA
sul3	248.342	-0.0307432	2.24424	-0.0136987	NA	NA	S2 vs.S2W	NA
tet-2437	86.095	-0.0307628	2.16419	-0.0142145	NA	NA	S2 vs.S2W	NA
tet-2448	40.0445	-7.98963	1.97347	-4.04852	NA	NA	S2 vs.S2W	NA
tet-2473	65.3972	-0.0308669	2.17159	-0.0142139	NA	NA	S2 vs.S2W	NA
tet40	24.7543	-0.0304764	2.11205	-0.0144298	NA	NA	S2 vs.S2W	NA
tetA	1222.21	1.47201	2.53484	0.58071	NA	NA	S2 vs.S2W	NA
tetC	463.645	8.88877	2.38407	3.7284	NA	NA	S2 vs.S2W	NA
tet-2435	157.098	-9.50212	1.35814	-6.99644	2.62541e-12	5.25081e-11	CC vs.S1M	TRUE
mphE	345.824	10.5659	1.76234	5.99538	2.03004e-09	2.03004e-08	CC vs.S1M	TRUE
floR	11206.6	-12.2908	2.07404	-5.92602	3.10363e-09	2.06909e-08	CC vs.S1M	TRUE
sul	2924.48	-12.6273	2.17699	-5.80036	6.6172e-09	3.3086e-08	CC vs.S1M	TRUE
aac(3)-Via	75.2917	8.9244	1.56538	5.70111	1.1903e-08	4.76119e-08	CC vs.S1M	TRUE
blaAER-14	70.5694	8.82915	1.56285	5.6494	1.61009e-08	5.36695e-08	CC vs.S1M	TRUE
aac(3)-IIIc	687.661	-9.93025	1.9553	-5.07864	3.80147e-07	1.08614e-06	CC vs.S1M	TRUE
strA	141828	-6.4946	1.28813	-5.0419	4.6094e-07	1.15235e-06	CC vs.S1M	TRUE
tetY	450.594	-10.1404	2.0209	-5.01778	5.22707e-07	1.16157e-06	CC vs.S1M	TRUE
ant(6)-Ib	171.717	-9.07105	1.85687	-4.88512	1.03365e-06	2.06729e-06	CC vs.S1M	TRUE
strB	129928	-6.54584	1.46278	-4.47495	7.64298e-06	1.38963e-05	CC vs.S1M	TRUE
aadA	3065.41	-10.5759	2.75108	-3.84427	0.000120914	0.000201523	CC vs.S1M	TRUE
tet-2488	4549.08	-7.55591	2.45925	-3.07245	0.0021231	0.0032663	CC vs.S1M	TRUE
tetG	36452.6	-4.63897	1.95141	-2.37724	0.0174425	0.0249179	CC vs.S1M	TRUE
aadA1	4288.22	-1.88316	2.0591	-0.914551	0.360427	0.48057	CC vs.S1M	FALSE
aadA13	481.841	0.496857	2.17106	0.228855	0.818982	0.87052	CC vs.S1M	FALSE
aph(3')-XV	1048.2	0.497216	2.27498	0.218558	0.826994	0.87052	CC vs.S1M	FALSE
blaOXA-1314	67.0789	0.496826	1.80804	0.274787	0.78348	0.87052	CC vs.S1M	FALSE
catB3	71.4894	0.496826	1.78329	0.278601	0.780551	0.87052	CC vs.S1M	FALSE
aph(3')-IIa	4672.83	0.181592	2.2418	0.0810024	0.93544	0.93544	CC vs.S1M	FALSE
aa-1489	65.6778	0.49655	1.94191	0.255702	NA	NA	CC vs.S1M	NA
aadA24	750.738	0.49675	2.3448	0.211851	NA	NA	CC vs.S1M	NA
aadE	266.957	-9.34523	2.19333	-4.26075	NA	NA	CC vs.S1M	NA
aph(3')-Iia	1415.05	-0.434528	2.81333	-0.154454	NA	NA	CC vs.S1M	NA
blaNPS	28.11	0.496818	1.8952	0.262145	NA	NA	CC vs.S1M	NA
blaOXA-1181	44.833	0.496818	1.91701	0.259163	NA	NA	CC vs.S1M	NA
blaOXA-12	102.748	0.496884	2.10294	0.23628	NA	NA	CC vs.S1M	NA
cmlA1	58.7985	0.496679	1.93614	0.25653	NA	NA	CC vs.S1M	NA
fusilic_acid-1647	88.1074	-8.65728	1.77224	-4.88494	NA	NA	CC vs.S1M	NA
lnu(A)	78.0984	0.496599	1.93056	0.257231	NA	NA	CC vs.S1M	NA
mac-1716	150.257	-9.43751	1.80125	-5.23942	NA	NA	CC vs.S1M	NA
mac-1720	142.621	0.497036	1.95795	0.253855	NA	NA	CC vs.S1M	NA
msrE	140.403	-7.63675	2.19901	-3.47281	NA	NA	CC vs.S1M	NA
sul1	2090.81	0.496701	2.42793	0.204578	NA	NA	CC vs.S1M	NA
sul2	1680.39	-11.2685	2.18285	-5.16231	NA	NA	CC vs.S1M	NA
sul3	248.342	0.497047	2.00722	0.247629	NA	NA	CC vs.S1M	NA
tet-2437	86.095	0.497117	1.93561	0.256827	NA	NA	CC vs.S1M	NA
tet-2448	40.0445	0.496818	1.91531	0.259393	NA	NA	CC vs.S1M	NA
tet-2473	65.3972	-8.21924	1.75508	-4.6831	NA	NA	CC vs.S1M	NA
tet40	24.7543	-6.76283	1.69685	-3.98553	NA	NA	CC vs.S1M	NA
tetA	1222.21	-9.84656	2.41523	-4.07686	NA	NA	CC vs.S1M	NA
tetC	463.645	10.7867	2.16438	4.98375	NA	NA	CC vs.S1M	NA
floR	11206.6	-15.1173	2.07402	-7.28889	3.12529e-13	6.25057e-12	CC vs. S1W	TRUE
aac(3)-Via	75.2917	8.9051	1.56538	5.68878	1.2795e-08	1.15325e-07	CC vs. S1W	TRUE
blaAER-14	70.5694	8.80985	1.56285	5.63705	1.72988e-08	1.15325e-07	CC vs. S1W	TRUE
strA	141828	-6.43337	1.28813	-4.99437	5.9029e-07	2.95145e-06	CC vs. S1W	TRUE
sul	2924.48	-10.7597	2.17704	-4.94234	7.71901e-07	3.0876e-06	CC vs. S1W	TRUE
aac(3)-IIIc	687.661	-9.12144	1.9554	-4.66475	3.08988e-06	1.02996e-05	CC vs. S1W	TRUE
aadA	3065.41	-12.6686	2.75103	-4.60502	4.12418e-06	1.17834e-05	CC vs. S1W	TRUE
strB	129928	-6.11204	1.46278	-4.17839	2.93586e-05	7.33965e-05	CC vs. S1W	TRUE
tetY	450.594	-8.36878	2.02116	-4.14058	3.46427e-05	7.69838e-05	CC vs. S1W	TRUE
tetG	36452.6	-7.60946	1.9514	-3.89949	9.63942e-05	0.000192788	CC vs. S1W	TRUE
tet-2488	4549.08	-8.96065	2.45892	-3.64414	0.000268286	0.000487793	CC vs. S1W	TRUE
aadA1	4288.22	-4.00707	2.05906	-1.94607	0.0516463	0.0860771	CC vs. S1W	FALSE
mphE	345.824	1.01641	1.55339	0.654318	0.512907	0.789087	CC vs. S1W	FALSE
aadA13	481.841	0.477518	2.17106	0.219948	0.825912	0.833626	CC vs. S1W	FALSE
ant(6)-Ib	171.717	0.477503	2.03491	0.234656	0.814475	0.833626	CC vs. S1W	FALSE
aph(3')-IIa	4672.83	0.65168	2.24182	0.290693	0.771286	0.833626	CC vs. S1W	FALSE
aph(3')-XV	1048.2	0.477869	2.27498	0.210054	0.833626	0.833626	CC vs. S1W	FALSE
blaOXA-1314	67.0789	0.47752	1.80804	0.264109	0.791696	0.833626	CC vs. S1W	FALSE
catB3	71.4894	0.477523	1.78329	0.267777	0.788871	0.833626	CC vs. S1W	FALSE
tet-2435	157.098	0.477567	1.593	0.299792	0.764336	0.833626	CC vs. S1W	FALSE
aa-1489	65.6778	0.477232	1.94191	0.245754	NA	NA	CC vs. S1W	NA
aadA24	750.738	0.477399	2.3448	0.203599	NA	NA	CC vs. S1W	NA
aadE	266.957	0.478025	2.34598	0.203764	NA	NA	CC vs. S1W	NA
aph(3')-Iia	1415.05	10.2303	2.93394	3.48686	NA	NA	CC vs. S1W	NA
blaNPS	28.11	0.477502	1.8952	0.251953	NA	NA	CC vs. S1W	NA
blaOXA-1181	44.833	0.4775	1.91701	0.249086	NA	NA	CC vs. S1W	NA
blaOXA-12	102.748	0.477527	2.10294	0.227076	NA	NA	CC vs. S1W	NA
cmlA1	58.7985	-8.062	1.74835	-4.6112	NA	NA	CC vs. S1W	NA
fusilic_acid-1647	88.1074	0.477499	1.9579	0.243883	NA	NA	CC vs. S1W	NA
lnu(A)	78.0984	0.477282	1.93056	0.247225	NA	NA	CC vs. S1W	NA
mac-1716	150.257	0.477274	1.98434	0.24052	NA	NA	CC vs. S1W	NA
mac-1720	142.621	0.477716	1.95795	0.243987	NA	NA	CC vs. S1W	NA
msrE	140.403	-7.21134	2.19921	-3.27905	NA	NA	CC vs. S1W	NA
sul1	2090.81	-12.3918	2.28061	-5.43353	NA	NA	CC vs. S1W	NA
sul2	1680.39	-12.3867	2.18282	-5.67462	NA	NA	CC vs. S1W	NA
sul3	248.342	0.477718	2.00722	0.237999	NA	NA	CC vs. S1W	NA
tet-2437	86.095	0.477801	1.93561	0.246848	NA	NA	CC vs. S1W	NA
tet-2448	40.0445	0.4775	1.91531	0.249307	NA	NA	CC vs. S1W	NA
tet-2473	65.3972	0.477373	1.94227	0.245781	NA	NA	CC vs. S1W	NA
tet40	24.7543	0.477503	1.88906	0.252773	NA	NA	CC vs. S1W	NA
tetA	1222.21	-11.6503	2.41515	-4.82383	NA	NA	CC vs. S1W	NA
tetC	463.645	3.60839	1.99892	1.80517	NA	NA	CC vs. S1W	NA
mphE	345.824	10.4618	1.76234	5.93631	2.91501e-09	5.83002e-08	CC vs.S2M	TRUE
aac(3)-Via	75.2917	8.82124	1.56538	5.63521	1.74846e-08	1.41092e-07	CC vs.S2M	TRUE
blaAER-14	70.5694	8.726	1.56285	5.5834	2.3586e-08	1.41092e-07	CC vs.S2M	TRUE
floR	11206.6	-11.5155	2.07406	-5.55215	2.82185e-08	1.41092e-07	CC vs.S2M	TRUE
aph(3')-XV	1048.2	-11.5839	2.11705	-5.4717	4.45733e-08	1.78293e-07	CC vs.S2M	TRUE
aadA13	481.841	-10.5311	2.00501	-5.25241	1.50126e-07	5.00419e-07	CC vs.S2M	TRUE
aac(3)-IIIc	687.661	-9.6631	1.95534	-4.94191	7.73599e-07	2.21028e-06	CC vs.S2M	TRUE
tet-2488	4549.08	-11.5726	2.45875	-4.70669	2.51774e-06	6.29435e-06	CC vs.S2M	TRUE
aadA	3065.41	-11.5401	2.75105	-4.19481	2.73095e-05	6.06878e-05	CC vs.S2M	TRUE
sul	2924.48	-6.70219	2.17814	-3.07702	0.00209083	0.00418167	CC vs.S2M	TRUE
tetG	36452.6	-4.37399	1.95141	-2.24145	0.0249968	0.0454488	CC vs.S2M	TRUE
strA	141828	-2.34336	1.28815	-1.81918	0.0688847	0.114808	CC vs.S2M	FALSE
strB	129928	-2.52683	1.46279	-1.72741	0.0840949	0.129377	CC vs.S2M	FALSE
aph(3')-IIa	4672.83	1.75865	2.24188	0.784455	0.432773	0.618247	CC vs.S2M	FALSE
aadA1	4288.22	-1.38931	2.05913	-0.674705	0.499863	0.666485	CC vs.S2M	FALSE
ant(6)-Ib	171.717	0.392355	2.03491	0.192812	0.847106	0.857836	CC vs.S2M	FALSE
blaOXA-1314	67.0789	0.393455	1.80804	0.217614	0.82773	0.857836	CC vs.S2M	FALSE
catB3	71.4894	0.393601	1.78329	0.220717	0.825313	0.857836	CC vs.S2M	FALSE
tet-2435	157.098	0.394964	1.593	0.247938	0.804182	0.857836	CC vs.S2M	FALSE
tetY	450.594	0.391526	2.18571	0.17913	0.857836	0.857836	CC vs.S2M	FALSE
aa-1489	65.6778	0.392487	1.94191	0.202114	NA	NA	CC vs.S2M	NA
aadA24	750.738	-9.11718	2.1921	-4.15911	NA	NA	CC vs.S2M	NA
aadE	266.957	-8.60371	2.19347	-3.92243	NA	NA	CC vs.S2M	NA
aph(3')-Iia	1415.05	-0.889845	2.81331	-0.316298	NA	NA	CC vs.S2M	NA
blaNPS	28.11	0.392976	1.8952	0.207353	NA	NA	CC vs.S2M	NA
blaOXA-1181	44.833	-7.65982	1.72735	-4.43442	NA	NA	CC vs.S2M	NA
blaOXA-12	102.748	0.392011	2.10293	0.186412	NA	NA	CC vs.S2M	NA
cmlA1	58.7985	0.392625	1.93614	0.202787	NA	NA	CC vs.S2M	NA
fusilic_acid-1647	88.1074	0.392678	1.9579	0.20056	NA	NA	CC vs.S2M	NA
lnu(A)	78.0984	0.392593	1.93056	0.203357	NA	NA	CC vs.S2M	NA
mac-1716	150.257	0.392294	1.98434	0.197696	NA	NA	CC vs.S2M	NA
mac-1720	142.621	0.392901	1.95796	0.200669	NA	NA	CC vs.S2M	NA
msrE	140.403	-6.75993	2.19956	-3.07331	NA	NA	CC vs.S2M	NA
sul1	2090.81	0.391296	2.42796	0.161162	NA	NA	CC vs.S2M	NA
sul2	1680.39	0.391357	2.33632	0.16751	NA	NA	CC vs.S2M	NA
sul3	248.342	0.39267	2.00722	0.195628	NA	NA	CC vs.S2M	NA
tet-2437	86.095	0.3931	1.93562	0.203088	NA	NA	CC vs.S2M	NA
tet-2448	40.0445	0.392876	1.91531	0.205124	NA	NA	CC vs.S2M	NA
tet-2473	65.3972	0.392645	1.94227	0.202158	NA	NA	CC vs.S2M	NA
tet40	24.7543	0.393007	1.88906	0.208044	NA	NA	CC vs.S2M	NA
tetA	1222.21	0.390762	2.55472	0.152957	NA	NA	CC vs.S2M	NA
tetC	463.645	10.6813	2.16438	4.93504	NA	NA	CC vs.S2M	NA
mphE	345.824	10.5376	1.76234	5.97934	2.24046e-09	4.48093e-08	CC vs. S2W	TRUE
aac(3)-Via	75.2917	8.89611	1.56538	5.68304	1.32322e-08	1.19238e-07	CC vs. S2W	TRUE
blaAER-14	70.5694	8.80086	1.56285	5.6313	1.78856e-08	1.19238e-07	CC vs. S2W	TRUE
catB3	71.4894	-8.35022	1.5773	-5.294	1.1967e-07	5.98348e-07	CC vs. S2W	TRUE
tet-2488	4549.08	-12.3599	2.45874	-5.02694	4.98366e-07	1.99346e-06	CC vs. S2W	TRUE
aph(3')-XV	1048.2	-10.3323	2.1171	-4.88038	1.0588e-06	3.52934e-06	CC vs. S2W	TRUE
aac(3)-IIIc	687.661	-8.48897	1.95552	-4.34102	1.41825e-05	4.05214e-05	CC vs. S2W	TRUE
aadA	3065.41	-10.8875	2.75107	-3.95755	7.57235e-05	0.000189309	CC vs. S2W	TRUE
strA	141828	-4.72592	1.28813	-3.66883	0.000243663	0.000541474	CC vs. S2W	TRUE
aadA13	481.841	-7.29348	2.00572	-3.63634	0.000276536	0.000553071	CC vs. S2W	TRUE
strB	129928	-3.96625	1.46278	-2.71145	0.00669902	0.01218	CC vs. S2W	TRUE
tetG	36452.6	-4.03222	1.95141	-2.06631	0.038799	0.064665	CC vs. S2W	FALSE
aadA1	4288.22	-0.793284	2.05917	-0.385244	0.700057	0.84069	CC vs. S2W	FALSE
ant(6)-Ib	171.717	0.468555	2.03491	0.230259	0.81789	0.84069	CC vs. S2W	FALSE
aph(3')-IIa	4672.83	0.979899	2.24183	0.437098	0.66204	0.84069	CC vs. S2W	FALSE
blaOXA-1314	67.0789	0.468539	1.80804	0.259142	0.795526	0.84069	CC vs. S2W	FALSE
floR	11206.6	0.468545	2.23502	0.209637	0.833951	0.84069	CC vs. S2W	FALSE
sul	2924.48	0.468531	2.33088	0.20101	0.84069	0.84069	CC vs. S2W	FALSE
tet-2435	157.098	0.468542	1.593	0.294127	0.768661	0.84069	CC vs. S2W	FALSE
tetY	450.594	0.468289	2.18571	0.21425	0.830352	0.84069	CC vs. S2W	FALSE
aa-1489	65.6778	-8.22548	1.75469	-4.68772	NA	NA	CC vs. S2W	NA
aadA24	750.738	-9.76568	2.19201	-4.45513	NA	NA	CC vs. S2W	NA
aadE	266.957	0.469112	2.34598	0.199964	NA	NA	CC vs. S2W	NA
aph(3')-Iia	1415.05	0.136529	2.81336	0.0485288	NA	NA	CC vs. S2W	NA
blaNPS	28.11	-6.95707	1.70354	-4.0839	NA	NA	CC vs. S2W	NA
blaOXA-1181	44.833	0.468536	1.91701	0.244411	NA	NA	CC vs. S2W	NA
blaOXA-12	102.748	0.468576	2.10294	0.22282	NA	NA	CC vs. S2W	NA
cmlA1	58.7985	0.468395	1.93614	0.241922	NA	NA	CC vs. S2W	NA
fusilic_acid-1647	88.1074	0.468542	1.9579	0.239308	NA	NA	CC vs. S2W	NA
lnu(A)	78.0984	0.468321	1.93056	0.242583	NA	NA	CC vs. S2W	NA
mac-1716	150.257	0.468315	1.98434	0.236005	NA	NA	CC vs. S2W	NA
mac-1720	142.621	0.468759	1.95795	0.239413	NA	NA	CC vs. S2W	NA
msrE	140.403	0.468601	2.35095	0.199324	NA	NA	CC vs. S2W	NA
sul1	2090.81	0.468547	2.42794	0.192981	NA	NA	CC vs. S2W	NA
sul2	1680.39	0.468579	2.33632	0.200563	NA	NA	CC vs. S2W	NA
sul3	248.342	0.468765	2.00722	0.233539	NA	NA	CC vs. S2W	NA
tet-2437	86.095	0.468843	1.93561	0.242219	NA	NA	CC vs. S2W	NA
tet-2448	40.0445	-7.49062	1.72552	-4.34109	NA	NA	CC vs. S2W	NA
tet-2473	65.3972	0.468415	1.94227	0.241169	NA	NA	CC vs. S2W	NA
tet40	24.7543	0.468535	1.88906	0.248026	NA	NA	CC vs. S2W	NA
tetA	1222.21	-9.09131	2.41531	-3.76403	NA	NA	CC vs. S2W	NA
tetC	463.645	10.7585	2.16438	4.97069	NA	NA	CC vs. S2W	NA

## Sheet: TS3. VFDB
Table S5. Pairwise comparison of significant virulence factor genes after Fold change differences between treatments.
virulence_gene	baseMean	log2FoldChange	lfcSE	stat	pvalue	padj	contrast	padj <= 0.05
incC1	437.16	11.4248	1.29395	8.82945	1.05196e-18	1.78834e-17	CC vs.CM	TRUE
upf31.0	389.149	-11.267	1.60618	-7.01478	2.30312e-12	1.95765e-11	CC vs.CM	TRUE
trbO	174.761	10.096	1.5779	6.39835	1.57064e-10	8.90027e-10	CC vs.CM	TRUE
GI-42543951	18802.4	-8.7654	2.21925	-3.94972	7.82441e-05	0.000332537	CC vs.CM	TRUE
incC1	437.16	11.4206	1.29395	8.82616	1.08327e-18	1.84156e-17	CC vs.CW	TRUE
tetR	71170.5	-11.4607	1.66508	-6.88299	5.86098e-12	4.98183e-11	CC vs.CW	TRUE
trbO	174.761	10.0917	1.5779	6.39567	1.59848e-10	9.05806e-10	CC vs.CW	TRUE
sul1	25745.9	10.8108	2.11291	5.11655	3.11175e-07	1.3225e-06	CC vs.CW	TRUE
orfA	31350.9	-9.39998	2.26177	-4.15603	3.23819e-05	0.000110099	CC vs.CW	TRUE
upf31.0	389.149	11.2523	1.6062	7.00555	2.46011e-12	4.18218e-11	CM vs.CW	TRUE
tetR	71170.5	-11.4504	1.66512	-6.87663	6.12864e-12	5.20935e-11	CM vs.CW	TRUE
sul1	25745.9	10.0151	2.113	4.73975	2.13978e-06	1.21254e-05	CM vs.CW	TRUE
orfA	31350.9	-9.38988	2.26185	-4.15142	3.30416e-05	0.000140427	CM vs.CW	TRUE
GI-42543951	18802.4	8.75081	2.2193	3.94305	8.04507e-05	0.000273532	CM vs.CW	TRUE
tetR	71170.5	-16.1089	1.66501	-9.67498	3.85168e-22	6.54786e-21	CC vs. S1	TRUE
incC1	437.16	11.4376	1.29395	8.8393	9.63192e-19	8.18713e-18	CC vs. S1	TRUE
orf6	14959.5	-14.7713	2.17699	-6.78522	1.15912e-11	6.56837e-11	CC vs. S1	TRUE
orfA	31350.9	-15.0943	2.26154	-6.67433	2.48365e-11	1.05555e-10	CC vs. S1	TRUE
trbO	174.761	10.1088	1.5779	6.40645	1.48944e-10	5.06409e-10	CC vs. S1	TRUE
GI-42543951	18802.4	-14.0272	2.2189	-6.3217	2.58708e-10	7.33007e-10	CC vs. S1	TRUE
qacEdelta1	24345	-10.4317	2.11819	-4.92483	8.44347e-07	2.05056e-06	CC vs. S1	TRUE
tetR	71170.5	-15.3746	1.81436	-8.47383	2.37454e-17	4.03672e-16	CC vs. S2	TRUE
incC1	437.16	11.4463	1.50541	7.60347	2.88292e-14	2.45048e-13	CC vs. S2	TRUE
tniA	345.399	-11.6791	1.77482	-6.58044	4.69067e-11	2.65805e-10	CC vs. S2	TRUE
kleF	166.399	-10.6197	1.7464	-6.08094	1.19482e-09	5.078e-09	CC vs. S2	TRUE
orf6	14959.5	-14.2771	2.39809	-5.95352	2.62434e-09	8.92276e-09	CC vs. S2	TRUE
GI-42543951	18802.4	-14.347	2.44561	-5.86645	4.45214e-09	1.08303e-08	CC vs. S2	TRUE
kleB	122.311	-10.1717	1.73396	-5.86618	4.45953e-09	1.08303e-08	CC vs. S2	TRUE
orfA	31350.9	-14.4834	2.49396	-5.80739	6.34561e-09	1.34844e-08	CC vs. S2	TRUE
trbC	107.667	-9.98567	1.72875	-5.77623	7.63933e-09	1.44299e-08	CC vs. S2	TRUE
qacEdelta1	24345	-13.3067	2.33121	-5.70809	1.14251e-08	1.94227e-08	CC vs. S2	TRUE
trbO	174.761	10.1175	1.8126	5.58177	2.38085e-08	3.6795e-08	CC vs. S2	TRUE
qac	1926.12	-11.3798	2.15814	-5.27298	1.34225e-07	1.90153e-07	CC vs. S2	TRUE
tniA	345.399	-11.6814	1.77484	-6.58168	4.65151e-11	7.90757e-10	S1 vs. S2	TRUE
kleF	166.399	-10.6223	1.74644	-6.08223	1.18522e-09	1.00744e-08	S1 vs. S2	TRUE
kleB	122.311	-10.174	1.73397	-5.86746	4.42512e-09	2.50757e-08	S1 vs. S2	TRUE
trbC	107.667	-9.988	1.72877	-5.77752	7.58101e-09	3.22193e-08	S1 vs. S2	TRUE
qac	1926.12	-11.3822	2.15817	-5.274	1.33482e-07	4.53839e-07	S1 vs. S2	TRUE
gene-506	86.7529	7.03661	2.00472	3.51003	0.000448062	0.00666057	S1 vs. S1W	TRUE
qacEdelta1	24345	-6.54116	1.94763	-3.35853	0.000783596	0.00666057	S1 vs. S1W	TRUE
tniA	345.399	11.6751	1.77484	6.57813	4.76395e-11	8.09871e-10	S2 vs.S2M	TRUE
kleF	166.399	10.6158	1.74642	6.07861	1.2123e-09	1.03046e-08	S2 vs.S2M	TRUE
kleB	122.311	10.1677	1.73397	5.86383	4.52309e-09	2.56308e-08	S2 vs.S2M	TRUE
trbC	107.667	9.9817	1.72877	5.77388	7.74687e-09	3.29242e-08	S2 vs.S2M	TRUE
tniA	345.399	11.681	1.77484	6.58142	4.65962e-11	7.92136e-10	S2 vs.S2W	TRUE
kleF	166.399	10.6218	1.74644	6.08197	1.18717e-09	1.0091e-08	S2 vs.S2W	TRUE
kleB	122.311	10.1736	1.73397	5.8672	4.43219e-09	2.51158e-08	S2 vs.S2W	TRUE
trbC	107.667	9.98754	1.72877	5.77725	7.59299e-09	3.22702e-08	S2 vs.S2W	TRUE
gene-506	86.7529	6.03907	2.20438	2.73957	0.00615194	0.0209166	S2 vs.S2W	TRUE
tetR	71170.5	-15.3277	1.66501	-9.20578	3.39194e-20	5.7663e-19	CC vs.S1M	TRUE
incC1	437.16	11.4293	1.29395	8.83287	1.02023e-18	8.67194e-18	CC vs.S1M	TRUE
trbO	174.761	10.1004	1.5779	6.40116	1.54198e-10	8.73791e-10	CC vs.S1M	TRUE
orf6	14959.5	-13.7601	2.17699	-6.3207	2.60385e-10	1.10664e-09	CC vs.S1M	TRUE
orfA	31350.9	-14.0039	2.26155	-6.19218	5.93381e-10	2.01749e-09	CC vs.S1M	TRUE
GI-42543951	18802.4	-13.601	2.2189	-6.1296	8.81011e-10	2.4962e-09	CC vs.S1M	TRUE
qacEdelta1	24345	-11.9234	2.11812	-5.62923	1.81011e-08	4.39598e-08	CC vs.S1M	TRUE
tetR	71170.5	-18.0541	1.665	-10.8433	2.1465e-27	3.64905e-26	CC vs. S1W	TRUE
incC1	437.16	11.4337	1.29395	8.83629	9.89484e-19	8.41062e-18	CC vs. S1W	TRUE
qacEdelta1	24345	-16.9729	2.11808	-8.01335	1.11623e-15	6.32529e-15	CC vs. S1W	TRUE
orfA	31350.9	-16.7573	2.26154	-7.40971	1.26578e-13	5.37955e-13	CC vs. S1W	TRUE
GI-42543951	18802.4	-16.0109	2.21889	-7.21573	5.36459e-13	1.82396e-12	CC vs. S1W	TRUE
orf6	14959.5	-13.9172	2.17699	-6.39284	1.62829e-10	3.95441e-10	CC vs. S1W	TRUE
trbO	174.761	10.1049	1.5779	6.40398	1.51376e-10	3.95441e-10	CC vs. S1W	TRUE
gene-506	86.7529	6.90115	2.00483	3.44226	0.000576883	0.00122588	CC vs. S1W	TRUE
sul1	25745.9	-5.76641	1.9418	-2.96963	0.00298163	0.00563197	CC vs. S1W	TRUE
intI1	26036.2	-6.22771	2.24069	-2.77937	0.00544648	0.00925901	CC vs. S1W	TRUE
incC1	437.16	11.4313	1.29395	8.83446	1.00583e-18	1.70991e-17	CC vs.S2M	TRUE
tetR	71170.5	-14.4346	1.66501	-8.66934	4.34617e-18	3.69424e-17	CC vs.S2M	TRUE
qac	1926.12	-13.1171	1.96585	-6.67247	2.51529e-11	1.42533e-10	CC vs.S2M	TRUE
trbO	174.761	10.1025	1.5779	6.40246	1.52891e-10	6.49788e-10	CC vs.S2M	TRUE
orf6	14959.5	-13.5582	2.177	-6.22796	4.72549e-10	1.33889e-09	CC vs.S2M	TRUE
qacEdelta1	24345	-13.2209	2.11809	-6.24187	4.32365e-10	1.33889e-09	CC vs.S2M	TRUE
orfA	31350.9	-13.5264	2.26155	-5.98105	2.21701e-09	5.38417e-09	CC vs.S2M	TRUE
GI-42543951	18802.4	-12.3205	2.21892	-5.55247	2.81665e-08	5.98537e-08	CC vs.S2M	TRUE
incC1	437.16	11.4371	1.29395	8.83895	9.66258e-19	1.64264e-17	CC vs. S2W	TRUE
tetR	71170.5	-13.8538	1.66502	-8.32049	8.76016e-17	7.44613e-16	CC vs. S2W	TRUE
trbO	174.761	10.1083	1.5779	6.40616	1.49229e-10	8.45628e-10	CC vs. S2W	TRUE
orf6	14959.5	-13.5926	2.177	-6.24375	4.27203e-10	1.81561e-09	CC vs. S2W	TRUE
orfA	31350.9	-13.1668	2.26155	-5.82203	5.8137e-09	1.97666e-08	CC vs. S2W	TRUE
qacEdelta1	24345	-12.1054	2.11811	-5.71518	1.09587e-08	3.10497e-08	CC vs. S2W	TRUE
GI-42543951	18802.4	-12.2296	2.21892	-5.51153	3.5572e-08	8.63892e-08	CC vs. S2W	TRUE
qac	1926.12	-10.6148	1.96594	-5.39937	6.68736e-08	1.42106e-07	CC vs. S2W	TRUE
gene-506	86.7529	6.9046	2.00483	3.44397	0.00057323	0.00108277	CC vs. S2W	TRUE

## Sheet: TS4.MGE
Table S6. Plasmids identified in river biofilm communities after ERCA and AMR-reservoir inocula (M and W) exposure.
gene	sample	treatment	sequence	coverage	identity	product
NA	C_1	CC	NA	NA	NA	NA
NA	C_2	CC	NA	NA	NA	NA
NA	C_3	CC	NA	NA	NA	NA
NA	C_M_1	CM	NA	NA	NA	NA
NA	C_M_2	CM	NA	NA	NA	NA
NA	C_M_3	CM	NA	NA	NA	NA
ColRNAI_1	C_W_1	CW	k111_466593	100	87.02	ColRNAI_1__DQ298019
NA	C_W_2	CW	NA	NA	NA	NA
NA	C_W_3	CW	NA	NA	NA	NA
IncQ2_1	S1_1	S1	k111_225615	99.78	86.19	IncQ2_1__FJ696404
IncQ2_1	S1_2	S1	k111_253809	99.78	86.19	IncQ2_1__FJ696404
IncQ2_1	S1_3	S1	k111_120081	99.78	86.19	IncQ2_1__FJ696404
ColRNAI_1	S1_3	S1	k111_22108	100	87.02	ColRNAI_1__DQ298019
IncQ2_1	S1_M_1	S1M	k111_468870	99.78	86.19	IncQ2_1__FJ696404
IncQ2_1	S1_M_2	S1M	k111_18472	99.78	86.19	IncQ2_1__FJ696404
ColRNAI_1	S1_M_2	S1M	k111_285672	100	87.02	ColRNAI_1__DQ298019
IncQ2_1	S1_M_3	S1M	k111_296467	99.78	86.19	IncQ2_1__FJ696404
IncQ2_1	S1_W_1	S1W	k111_201543	99.78	86.19	IncQ2_1__FJ696404
IncQ2_1	S1_W_2	S1W	k111_338816	99.78	86.19	IncQ2_1__FJ696404
IncQ2_1	S1_W_3	S1W	k111_10910	99.78	86.19	IncQ2_1__FJ696404
ColRNAI_1	S2_1	S2	k111_682527	100	87.02	ColRNAI_1__DQ298019
NA	S2_2	S2	NA	NA	NA	NA
NA	S2_M_1	S2M	NA	NA	NA	NA
NA	S2_M_2	S2M	NA	NA	NA	NA
NA	S2_M_3	S2M	NA	NA	NA	NA
IncQ2_1	S2_W_1	S2W	k111_184058	99.78	86.19	IncQ2_1__FJ696404
NA	S2_W_2	S2W	NA	NA	NA	NA
IncQ2_1	S2_W_3	S2W	k111_51211	99.78	86.41	IncQ2_1__FJ696404

## Sheet: TS5. Metals
Table S1. Concentrations of heavy metals detected across treatments exposed to sub-MIC antibiotics and AMR-reservoir inocula (M and W).
	Heavy Metals	non sub-MIC			sub-MIC 1/10			sub-MIC 1/100			Water source
		CC	CM	CW	S1	S1M	S1W	S2	S2M	S2W	RW	M	W
	(mg/L)
	Aluminum	0.0041	0.010	0.0076	0.0091	0.0031	0.0044	0.0035	0.0069	0.0056	0.022	0.013	0.024
	Antimony	<LOD	<LOD	<LOD	<LOD	<LOD	<LOD	<LOD	<LOD	<LOD	<LOD	<LOD	0.0005
	Barium	0.069	0.069	0.071	0.072	0.069	0.067	0.066	0.066	0.068	0.086	0.024	0.042
	Beryllium	<LOD	<LOD	<LOD	<LOD	<LOD	<LOD	<LOD	<LOD	<LOD	<LOD	<LOD	<LOD
	Boron	0.03	0.03	0.02	0.03	0.03	0.02	0.03	0.02	0.03	0.02	0.05	0.16
	Cadmium	0.00001	0.00002	0.00001	0.00002	0.00002	0.00002	0.00001	0.00001	0.00001	0.00001	0.00001	0.00003
	Chromium	<LOD	<LOD	<LOD	<LOD	<LOD	<LOD	<LOD	<LOD	<LOD	<LOD	<LOD	0.0018
	Cobalt	<LOD	<LOD	<LOD	<LOD	<LOD	<LOD	<LOD	<LOD	<LOD	0.0001	<LOD	0.0003
	Copper	0.013	0.0076	0.0078	0.029	0.016	0.022	0.038	0.014	0.017	0.0012	0.020	0.036
	Iron	0.012	0.038	0.011	0.025	0.0080	0.0083	0.15	0.010	0.011	0.090	0.069	0.062
	Lead	0.0001	0.0002	0.0002	0.0002	<LOD	<LOD	<LOD	<LOD	0.0001	0.0003	0.0002	0.0007
	Manganese	0.0019	0.0070	0.0021	0.0028	0.0010	0.0009	0.0014	0.0018	0.0015	0.016	0.028	0.028
	Molybdenum	0.0012	0.0011	0.0012	0.0012	0.0011	0.0012	0.0010	0.0011	0.0012	0.0013	0.0004	0.0030
	Nickel	0.0017	0.0032	0.0015	0.0013	0.0013	0.0011	0.0017	0.0015	0.0013	0.0015	0.0013	0.0032
	Selenium	0.0002	0.0002	0.0003	0.0003	0.0003	0.0003	0.0003	0.0003	0.0003	0.0004	0.0003	0.0007
	Silver	<LOD	<LOD	<LOD	<LOD	<LOD	<LOD	<LOD	<LOD	<LOD	<LOD	<LOD	<LOD
	Strontium	0.23	0.23	0.23	0.24	0.23	0.23	0.23	0.23	0.23	0.28	0.082	0.39
	Thallium	<LOD	<LOD	<LOD	<LOD	<LOD	<LOD	<LOD	<LOD	<LOD	<LOD	<LOD	<LOD
	Tin	0.0001	<LOD	<LOD	0.0001	0.0002	0.0001	0.0002	<LOD	<LOD	<LOD	<LOD	<LOD
	Titanium	<LOD	0.0004	<LOD	0.0006	<LOD	<LOD	<LOD	<LOD	<LOD	0.0008	0.0005	0.0003
	Vanadium	<LOD	<LOD	<LOD	<LOD	<LOD	<LOD	<LOD	<LOD	<LOD	0.0003	<LOD	<LOD
	Zinc	0.0036	0.0062	0.0048	0.0071	0.0023	0.0037	0.0032	0.0028	0.0032	0.0012	0.040	0.054
	(ug/L)
	Arsenic	0.5	0.7	0.4	0.5	0.4	0.5	0.5	0.5	0.5	0.7	0.3	0.6
	Total cyanide	1	1	2	1	1	1	1	1	1	1	2	3
	Uranium	0.9	0.9	1	0.8	0.8	0.8	1	0.8	1	1.2	0.4	3.6
	(ng/L)
	Mercury	2	13	5	13	5	4	5	6	<1	<1	<1	7
	LOD: limit of detection
	RW: river water
	M: manure waste
	W: wastewater treatment plant waste

## Sheet: TS6. Pharmaceuticals
Table S2. Pharmaceutical concentrations detected across river water source (RW) and AMR-reservoir inocula (M and W).
Antimicrobials (ug/L)	RW	M	W
Acetaminophen	0.014	17.9	<LOD
Ciprofloxacin	0.015	<LOD	0.168
Clindamycin	0.009	<LOD	0.0460
Sulfamethoxazole	0.2	<LOD	0.447
Benzoylecgonine	<LOD	<LOD	0.0239
Cotinine	<LOD	<LOD	0.023
Fluoxetine	<LOD	<LOD	0.006
Methamphetamine	<LOD	<LOD	0.010
Ofloxacin	<LOD	<LOD	0.010
Sulfapyridine	<LOD	<LOD	0.113
Trimethoprim	<LOD	<LOD	0.174
Sulfadoxine	<LOD	16.3	<LOD
Sulfamethazine	<LOD	16.7	<LOD
Sulfathiazole	<LOD	10.8	<LOD
Total Antibiotics	4	4	10
<LOD: below detection limit
RW: river water
M: manure waste
W: wastewater treatment plant waste
